# Supplementary material for: Anomalous fractionation of mercury isotopes in the Late Archean atmosphere
Source: Nat Commun. 2020 Apr 6;11:1709. doi: 10.1038/s41467-020-15495-3 (PMC7136252; doi:10.1038/s41467-020-15495-3)
Supplement: Supplementary file 4 — Supplementary Data 1 [file 41467_2020_15495_MOESM4_ESM.xlsx]

## Sheet: SuppData1
Supplementary Data 1. Data used in this study. Δ33S, Δ36S and TOC were reported in Izon et al. (2017).
Depth	THg	δ202Hg	2s	Δ199Hg	2s	Δ200Hg	2s	Δ201Hg	2s	Δ33S	Δ36S	Δ36S/Δ33S	TOC
m	ppb	‰	‰	‰	‰	‰	‰	‰	‰	‰	‰		wt%
800.18	9.8	-0.351025	0.109792	0.0890983	0.0939667	0.118431	0.0821585	0.227483	0.0776365	2.68328	-2.31841	-0.864023	0.157335
800.7	7.9	-0.213103	0.144894	0.153794	0.114029	0.116657	0.0784968	0.22151	0.0733769	2.28902	-2.08426	-0.910548	0.192789
801.32	7.1	-0.833261	0.144894	0.243339	0.114029	0.175075	0.0784968	0.401598	0.0733769	1.27248	-0.784839	-0.616779	0.0657258
802.97	5.9	-0.735357	0.144894	0.271992	0.114029	0.146316	0.0784968	0.209089	0.0733769	3.58529	-3.29206	-0.918211	0.0672536
803.85	8.2	-1.14441	0.144894	0.17	0.114029	0.0224281	0.0784968	0.246342	0.0733769	4.32974	-3.88172	-0.896524	0.357118
806.41	19	-0.465534	0.091616	-0.0260125	0.0493163	0.0439509	0.0282172	0.159441	0.0685244	5.44586	-5.30842	-0.974762	0.269466
808.95	7.5	-1.10069	0.144894	0.39162	0.114029	0.235076	0.0784968	0.379943	0.0733769	5.05757	-4.89241	-0.967345	0.051463
815.21	40	-0.691544	0.0815562	0.0114766	0.0731218	0.029265	0.0433907	0.15797	0.0379746	3.5815	-3.31881	-0.926652	0.987805
817.47	18	-0.293623	0.091616	0.0355655	0.0493163	0.0772425	0.0282172	0.230918	0.0685244	0.994365	-0.372063	-0.374172	0.169397
817.87	71	-0.512941	0.0815562	0.0904113	0.0731218	0.138311	0.0433907	0.264778	0.0379746	3.23269	-2.67003	-0.825946	0.124667
820.25	14	-0.5275	0.109792	0.0943502	0.0939667	0.120433	0.0821585	0.194988	0.0498401	3.71352	-3.67299	-0.989087	0.194774
822.75	8.3	-0.694533	0.144894	0.233983	0.114029	0.23111	0.0784968	0.307041	0.0733769	6.16159	-6.04682	-0.981374	0.224897
824.5	7	-0.193587	0.144894	0.137362	0.114029	0.159322	0.0784968	0.373218	0.0733769	3.61911	-4.0533	-1.11997	0.040135
826.28	14	-0.347332	0.109792	0.0778371	0.0939667	0.0990845	0.0821585	0.207139	0.0502271	4.83103	-4.98472	-1.03181	0.335697
827.87	10	-1.15413	0.109792	0.213751	0.0939667	0.0990996	0.0821585	0.191945	0.0502271	4.10526	-3.98356	-0.970356	0.366767
829.22	39	-0.845855	0.0815562	-0.0719889	0.0731218	0.0769562	0.0433907	-0.00680939	0.0379746	5.06063	-5.93539	-1.17286	3.25797
830.2	610	-0.597227	0.0815562	-0.17023	0.0731218	-0.00642645	0.0433907	-0.0870123	0.0379746	3.15847	-3.62522	-1.14778	2.3406
830.53	1110	-0.140678	0.0815562	-0.0079712	0.0731218	0.0357672	0.0433907	0.0346214	0.0379746	3.73069	-5.05433	-1.3548	2.01784
831.14	128	-0.537692	0.0815562	-0.0424132	0.0731218	0.014547	0.0433907	0.0161165	0.0379746	3.96226	-5.2928	-1.3358	2.272
831.45	98	-0.659808	0.0815562	-0.0807783	0.0731218	0.0274286	0.0433907	-0.0102993	0.0379746	3.93622	-5.20354	-1.32196	1.98204
831.9	171	-0.80189	0.259734	-0.133972	0.0731218	0.0397588	0.0433907	-0.0262749	0.0607609	6.11217	-8.3822	-1.37139	1.98254
832.28	452	-1.43333	0.0815562	-0.0631772	0.0731218	-0.00409369	0.0433907	-0.0108524	0.0379746	4.31802	-5.82024	-1.34789	2.00022
832.65	115	-0.411096	0.0815562	-0.161548	0.0731218	-0.0100268	0.0433907	-0.0488891	0.0379746	4.02203	-5.53636	-1.37651	2.25026
833.08	139	-0.45962	0.0815562	-0.0851452	0.0731218	-0.0162419	0.0433907	-0.0397592	0.0379746	4.90722	-7.05128	-1.43692	2.35914
833.58	104	-0.415185	0.0815562	-0.13006	0.0731218	-0.00115961	0.0433907	-0.0786615	0.0379746	4.43456	-6.33222	-1.42793	1.96999
833.9	126	-0.323136	0.0815562	-0.153946	0.0731218	0.00980323	0.0433907	-0.0512135	0.0379746	5.14356	-7.22486	-1.40464	2.20106
834.05	119	-0.433231	0.0815562	-0.120099	0.0731218	-0.0102663	0.0433907	-0.0713213	0.0379746	5.26315	-7.44704	-1.41494	2.14494
834.49	200	-0.293613	0.0815562	-0.104796	0.0731218	0.0282955	0.0433907	0.000963964	0.0379746	4.01084	-6.38683	-1.59239	2.18022
834.93	140	-0.273732	0.0815562	-0.123018	0.0731218	-0.0120229	0.0433907	-0.0636696	0.0379746	3.94388	-6.21318	-1.5754	2.27559
835.05	102	-0.436754	0.0815562	-0.105582	0.0731218	0.0141592	0.0433907	-0.0421697	0.0379746	5.25139	-7.53323	-1.43452	2.15985
835.34	123	-0.372794	0.104919	-0.13951	0.0731218	-0.00545111	0.0433907	-0.0214928	0.0379746	4.52468	-6.96864	-1.54014	1.97382
835.88	157.5	-0.355077	0.0815562	-0.136772	0.0731218	0.0312328	0.0433907	-0.0302693	0.0379746	5.36929	-7.55357	-1.40681	2.0365
836.06	111	-0.269402	0.0815562	-0.112797	0.0731218	0.0108826	0.0433907	-0.0308285	0.0379746	4.86176	-6.71383	-1.38095	2.08186
836.45	95	-0.379095	0.0815562	-0.0440269	0.0731218	0.037871	0.0433907	0.0321493	0.0379746	4.55949	-6.6179	-1.45146	2.12589
836.9	239	-0.403258	0.0815562	-0.113258	0.0731218	0.028051	0.0433907	-0.0397706	0.0379746	4.78043	-7.57754	-1.58512	2.06863
837.04	91	-0.436817	0.0815562	-0.146455	0.0731218	-0.0117628	0.0433907	-0.0112571	0.0379746	5.39786	-7.86959	-1.45791	2.10528
837.3	72	-0.283191	0.0815562	-0.200635	0.0731218	-0.0254112	0.0433907	-0.140427	0.0379746	5.93964	-7.98698	-1.34469	1.92621
837.79	85	-0.354631	0.0815562	-0.141506	0.0731218	-0.0339151	0.0433907	-0.0807593	0.0379746	6.36377	-7.58258	-1.19152	1.75464
838.08	82	-0.542802	0.0815562	-0.119598	0.0731218	-0.0441725	0.0433907	-0.0706433	0.0379746	6.39403	-7.4228	-1.1609	1.74338
838.58	38	-0.61789	0.0815562	-0.0779798	0.0731218	-0.035263	0.0433907	-0.0354413	0.0379746	3.95878	-4.55903	-1.15163	1.81005
838.78	18	-0.754685	0.127889	-0.0632874	0.101992	-0.0249441	0.0338084	0.00878157	0.0229266	4.07344	-4.37092	-1.07303	0.621665
839	8.4	-1.33655	0.144894	0.181091	0.114029	0.0656537	0.0784968	0.21379	0.0733769	3.93995	-3.95749	-1.00445	0.0313993
839.5	6.3	0.809267	0.144894	0.41843	0.114029	0.276892	0.0784968	0.405464	0.0733769	2.58043	-2.33316	-0.904174	0.0920595
840	8.9	0.196905	0.144894	0.195259	0.114029	0.152567	0.0784968	0.225605	0.0733769	0.79327	0.66906	-0.695293	1.46681
840.5	7.9	-0.370909	0.144894	0.256465	0.114029	0.103353	0.0784968	0.253829	0.0733769	1.2742	-1.30049	-0.919435	0.148165
841	5.6	-0.114827	0.144894	0.253197	0.114029	0.253882	0.0784968	0.348987	0.0733769	2.47721	-2.27764	-0.695293	0.0289945
843.5	7.8	-1.07537	0.144894	0.130567	0.114029	0.127387	0.0784968	0.308596	0.0733769	2.96334	-2.69876	-0.910715	0.156192
844	5.1	0.402763	0.144894	0.124589	0.114029	0.129363	0.0784968	0.322807	0.0733769	2.51008	-1.65405	-0.658961	0.0157579
844.5	7.8	-0.620997	0.144894	0.155959	0.114029	0.0547742	0.0784968	0.225281	0.0733769	1.92581	-0.143619	-0.074576	0.0155957
845	33	-0.456009	0.0815562	0.0671528	0.0731218	0.096754	0.0433907	0.280857	0.0379746	3.11099	-2.65607	-0.853768	1.15985
846.5	7.5	0.427303	0.163933	0.567347	0.0662614	0.107231	0.0565812	0.557553	0.0567976	2.96185	-2.6259	-0.886574	0.0636764
847.5	5.1	-0.0548528	0.144894	0.468713	0.114029	0.226408	0.0784968	0.557162	0.0733769	2.67041	-2.31073	-0.865307	0.0256955
848.5	6.1	0.289345	0.144894	0.327813	0.114029	0.0849229	0.0784968	0.477824	0.0733769	1.78367	-1.42252	-0.79752	0.00629073
849.7	6.5	0.667488	0.144894	0.315736	0.114029	0.203977	0.0784968	0.473536	0.0733769	3.2891	-2.87582	-0.874347	0.0613579
850.8	7.1	-1.06245	0.144894	0.281358	0.114029	0.216363	0.0784968	0.399039	0.0733769	2.15957	-1.58273	-0.732891	0.0362212
851.7	37	-0.594337	0.0815562	-0.0501375	0.0731218	-0.000706239	0.0433907	0.0905908	0.0379746	6.76467	-6.93599	-1.02533	1.17516
852.1	6.8	-0.430076	0.144894	0.34355	0.114029	0.0679755	0.0784968	0.427862	0.0733769	2.64386	-2.36116	-0.89307	0.0182707
853.3	32	-1.33618	0.0815562	-0.0623249	0.0731218	-0.0596136	0.0433907	0.0366155	0.0379746	1.71109	-1.15564	-0.675384	0.388317
854.2	40	-0.75401	0.0815562	0.0839928	0.0731218	0.0787801	0.0433907	0.178931	0.0379746	2.55411	-2.24318	-0.878263	1.33028
855.8	27	-0.875849	0.0815562	0.0237926	0.0731218	0.0530057	0.0433907	0.137593	0.0379746	2.53565	-2.15133	-0.848433	0.848508
856.4	6	-0.736913	0.175142	0.249416	0.131203	0.146985	0.0262813	0.40472	0.102235	1.61144	-1.16046	-0.720137	0.0398844
857.4	7.9	0.514398	0.144894	0.16961	0.114029	0.0988023	0.0784968	0.375859	0.0733769	1.85098	-1.29218	-0.698107	0.1559
858	27	-0.959463	0.0815562	0.104588	0.0731218	0.0714539	0.0433907	0.146109	0.0379746	4.45891	-4.17491	-0.936308	0.404166
858.2	79	-0.629051	0.0815562	0.0623579	0.0731218	0.0841143	0.0433907	0.28818	0.0379746	2.81529	-3.103	-1.1022	1.31954
858.8	18	-0.837185	0.091616	-0.0246716	0.0493163	0.0190004	0.0282172	0.12648	0.0685244	3.69127	-3.85326	-1.04388	0.3725
859.5	5.3	-0.794985	0.144894	0.226645	0.114029	0.108999	0.0784968	0.358695	0.0733769	7.31343	-7.37659	-1.00864	0.0199114
860.9	5.1	0.212595	0.144894	0.256267	0.114029	0.14495	0.0784968	0.335219	0.0733769	5.85153	-6.0575	-1.0352	0.12374
861.6	5.1	0.904943	0.144894	0.180052	0.114029	0.245258	0.0784968	0.335876	0.0733769	6.99445	-6.8794	-0.983551	0.720415
862.6	6.1	-0.656188	0.144894	0.204627	0.114029	0.115013	0.0784968	0.361461	0.0733769	4.71145	-4.39345	-0.932504	0.0384678
863.4	231	-0.938628	0.0815562	0.0483544	0.0731218	0.112659	0.0433907	0.215706	0.0379746	5.59992	-5.00934	-0.894538	1.13079
864.5	12	-1.10921	0.109792	0.024794	0.0939667	0.0790802	0.0821585	0.160731	0.0845252	7.28116	-6.23942	-0.856928	0.272889
866.3	6.1	-0.823316	0.144894	0.148101	0.114029	0.00834699	0.0784968	0.317077	0.0733769	6.57843	-5.58179	-0.848499	0.0409241
867.5	28	-0.571822	0.0815562	0.100432	0.0731218	0.102195	0.0433907	0.137383	0.0379746	1.80078	-0.681767	-0.378596	0.381292
868.3	99	-0.573104	0.0815562	0.0297749	0.0731218	0.0759079	0.0433907	0.156698	0.0379746	0.806609	-0.235374	-0.291807	0.878585
869.8	5.2	0.386217	0.144894	0.184777	0.114029	0.20648	0.0784968	0.234119	0.0733769	4.62951	-4.24301	-0.916514	0.127443
870.8	39	-0.708381	0.0815562	0.0216559	0.0731218	0.0283199	0.0433907	0.102641	0.0379746	3.641	-2.93305	-0.805563	0.215131
871.9	5.4	-1.69659	0.144894	0.274199	0.114029	0.221062	0.0784968	0.255552	0.0733769	4.3638	-3.90605	-0.895101	0.0558214
873.4	12.5	-0.809868	0.109792	0.133832	0.0939667	0.0919127	0.0821585	0.239465	0.0502271	5.19253	-4.55843	-0.877882	0.418719
874.5	5.1	-1.1638	0.144894	0.399257	0.114029	0.135076	0.0784968	0.575156	0.0733769	3.58479	-3.13961	-0.875813	0.0486022
875.6	5.7	-0.919479	0.144894	0.13606	0.114029	0.115879	0.0784968	0.288131	0.0733769	6.43707	-6.01783	-0.934872	0.0850658
876.7	16	-0.339793	0.144119	0.217142	0.11633	0.167983	0.049791	0.348649	0.121702	3.96985	-3.71378	-0.935497	0.430066
877.6	8.8	-1.89479	0.144894	0.231295	0.114029	0.0653266	0.0784968	0.233662	0.0733769	4.05709	-0.109442	-0.0269754	0.128491
878.8	112	-0.80768	0.0815562	-0.0426395	0.0731218	0.0127982	0.0433907	0.0970689	0.0379746	1.48918	-1.35687	-0.911153	0.292933
879.8	6.7	-1.10709	0.144894	0.269507	0.114029	0.212585	0.0784968	0.445101	0.0733769	5.31965	-4.91125	-0.923228	0.111649
881	827	-0.0790099	0.0815562	-0.0601352	0.0731218	0.0271223	0.0433907	0.0344833	0.0379746	1.69408	-1.35259	-0.798425	0.471575
