# Supplementary material for: Anomalous fractionation of mercury isotopes in the Late Archean atmosphere
Source: Nat Commun. 2020 Apr 6;11:1709. doi: 10.1038/s41467-020-15495-3 (PMC7136252; doi:10.1038/s41467-020-15495-3)
Supplement: Supplementary file 5 — Supplementary Data 2 [file 41467_2020_15495_MOESM5_ESM.xlsx]

## Sheet: Major Elemental Data
Supplementary Data 2. Major element data.
Depth	Na	Mg	Al	Si	P	S	K	Ca	Ti	Mn	Fe
m	Wt. %	Wt. %	Wt. %	Wt. %	Wt. %	Wt. %	Wt. %	Wt. %	Wt. %	Wt. %	Wt. %
800.18	0.285618	12.3035	0.2704	1.38949	0.00436429	0.050983	0.137268	21.0767	0.0146881	0.692369	0.135761
800.7	0.40209	12.5387	0.278074	2.45342	BDL	0.020277	0.0927932	20.2548	0.0125598	0.627934	0.127578
801.32	0.325678	13.0754	0.07452	0.183354	BDL	BDL	0.0266692	21.2053	0.0044424	0.631419	0.191366
801.79	0.413218	12.599	0.0530849	0.15564	BDL	BDL	0.0274536	21.5555	0.00158871	0.657131	0.217595
802.13	0.411735	12.6895	0.0712386	0.380023	BDL	0.0551481	0.0368663	21.0267	0.0033393	0.6229	0.289148
802.97	0.383544	12.3638	0.129246	0.536491	BDL	0.00321197	0.0321599	21.7414	0.00577932	0.720017	0.240047
803.85	0.519305	12.7437	0.638818	2.31709	BDL	0.0263726	0.152642	19.6902	0.0318342	0.643036	0.223401
806.41	0.655066	12.0682	0.31544	3.47213	BDL	0.0604346	0.175703	19.7044	0.0168404	0.618098	0.109252
807.73	0.557882	12.3638	0.35397	2.36869	BDL	0.0286914	0.176801	20.1762	0.014826	0.606791	0.0947039
808.95	0.502242	12.8282	0.0892334	1.22576	BDL	0.00487402	0.0443964	20.7479	0.0025899	0.627159	0.0923958
810.18	0.561591	12.8945	0.163965	1.14421	BDL	0.00521044	0.0716147	20.5549	0.00571937	0.633432	0.16185
815.21	0.528949	11.4712	1.28875	5.58917	BDL	0.140934	0.779212	18.2107	0.0929847	0.585028	0.288588
817.47	0.361288	6.50153	0.271511	31.7015	BDL	0.180783	0.0260417	10.1131	0.00227815	0.302582	0.227038
817.87	0.206238	2.17663	9.84426	36.6389	0.237723	0.430532	7.71446	1.00702	1.02277	0.0182386	0.379585
820.25	0.581622	12.4241	0.304854	1.77684	BDL	0.0692055	0.185665	20.4692	0.0104735	0.647682	0.155205
822.75	0.855369	11.7667	0.250341	4.54243	BDL	0.0660816	0.130679	19.3257	0.00995793	0.646831	0.195283
824.5	0.58904	13.1237	0.0781719	0.344346	BDL	BDL	0.0352975	21.0338	0.00229614	0.642261	0.190387
826.28	0.60091	12.5869	0.355505	0.910398	BDL	0.136569	0.224649	20.7908	0.0159771	0.760212	0.358182
827.87	0.581622	12.0984	0.422139	2.64264	BDL	0.0289798	0.216334	20.1833	0.0172181	0.697945	0.471142
829.22	0.0812341	2.12476	9.4526	36.5943	0.015275	0.163202	4.88439	1.52232	0.321819	0.0635601	2.00109
830.2	0.128343	2.49447	10.9663	35.3456	0.0254002	0.171732	5.45856	0.332052	0.301616	0.034572	2.53127
830.53	0.142438	2.29906	11.7866	32.4851	0.0288916	0.224517	5.67741	0.0636088	0.319002	0.0219095	2.46202
831.14	0.571235	2.16517	12.4218	33.3579	0.0322084	0.22652	6.0343	0.0701127	0.289925	0.021956	2.59072
831.45	0.138729	2.14044	12.3159	34.2562	0.0174571	0.237854	5.93939	0.0738291	0.304194	0.0211506	2.58582
831.9	0.152824	2.02645	12.1836	33.8803	0.0356562	0.0743719	5.7229	0.0788321	0.310548	0.0200895	3.14118
832.28	0.114321	2.07953	12.5594	33.6701	0.0298517	0.296286	6.03352	0.06318	0.328534	0.0211893	2.65717
832.65	0.100003	2.01741	12.8928	33.549	0.0245709	0.18643	6.13941	0.0577482	0.335009	0.0200508	2.44314
833.08	0.048963	2.00836	12.3688	33.5936	0.0418099	0.515837	5.98096	0.0963424	0.30821	0.0196946	2.67395
833.58	0.107125	2.05359	12.607	33.6892	0.0142276	0.351794	6.02332	0.0523165	0.325776	0.0209182	2.60051
833.9	0.121146	2.13682	12.2524	33.7975	0.0251819	0.463773	5.85232	0.0586774	0.30899	0.021592	2.71032
834.05	0.132052	2.2689	12.0513	34.1479	0.0279314	0.304977	5.86644	0.0655385	0.292563	0.0219482	2.64108
834.49	0.078786	2.3847	12.2471	33.7019	0.0192029	0.224077	5.96449	0.0586059	0.298139	0.0234352	2.75229
834.93	0.157275	2.08918	11.9243	34.1288	0.0250074	0.424925	5.78487	0.0661103	0.306592	0.0204768	2.72431
835.05	0.0929556	2.25503	11.9084	34.3135	0.0298954	0.383113	5.83428	0.0610359	0.310848	0.0216772	2.68305
835.34	0.060907	1.90161	10.2147	29.3315	0.0219087	0.242459	4.95498	0.054675	0.286388	0.0176035	2.2459
835.88	0.088356	2.05299	11.9666	34.6384	0.0246582	0.381151	5.88448	0.0658959	0.324697	0.0185948	2.52427
836.06	0.130568	2.11511	11.7443	35.3265	0.0227816	0.173695	5.87507	0.0594635	0.301556	0.0189124	2.35711
836.45	0.141696	2.04274	11.8343	35.3775	0.0153186	0.192478	5.84919	0.0525309	0.312767	0.0181302	2.25779
836.9	0.166178	3.41361	7.4467	36.4733	0.0423336	0.0682042	3.71173	4.5977	0.204554	0.224362	2.52777
837.04	0.129826	2.15793	11.0245	36.2121	0.0275823	0.402497	5.54328	0.0516732	0.298198	0.0191912	2.32563
837.3	0.0918428	2.20135	10.4159	35.9126	0.0256184	0.402898	5.20364	0.884091	0.256172	0.0418209	2.37669
837.79	0.129826	2.7924	8.29352	35.696	0.0416353	0.0641592	4.42944	2.82309	0.209111	0.139093	2.46202
838.08	0.187692	2.0168	10.3418	33.7083	0.0442102	0.049381	5.18167	0.107706	0.289086	0.0179288	2.618
838.58	0.222559	3.7815	5.90655	33.2305	0.0192029	0.139332	3.04108	5.73266	0.174998	0.281904	1.58353
838.78	0.229236	12.0984	0.404673	1.8278	BDL	0.12139	0.132797	20.5621	0.0151198	0.786079	0.892483
839	0.204013	11.9717	0.0485333	3.28291	BDL	0.13781	0.0258848	20.2262	BDL	0.750996	0.968023
839.5	0.302681	12.412	0.0695978	1.85584	BDL	0.0338859	0.0258848	20.6479	BDL	0.692601	0.714826
840	0.253718	11.64	0.235998	6.58111	BDL	BDL	0.0662024	19.0326	0.00618099	0.617478	0.49828
840.5	0.269297	11.7365	0.211863	5.32414	BDL	BDL	0.0531031	19.49	0.00548556	0.620809	0.47359
841	0.323453	12.5507	0.0791775	1.2952	BDL	BDL	0.0266692	20.9766	0.0032074	0.657053	0.565776
841.5	0.281167	12.2371	0.175662	3.27144	BDL	0.0433335	0.0435336	20.2977	0.00471218	0.669135	0.36084
842.5	0.377609	12.5206	0.0934146	2.25911	BDL	0.00506225	0.0258848	20.3977	BDL	0.614845	0.513038
843.5	0.260394	12.804	0.0574248	1.20983	BDL	BDL	0.0266692	21.1053	BDL	0.616317	0.351188
843.5	0.387253	12.9669	0.173598	0.400027	BDL	0.0248667	0.0266692	20.8766	0.00737403	0.629405	0.433372
844	0.396897	12.9005	0.0430819	0.581788	BDL	BDL	0.0266692	21.1267	BDL	0.579607	0.375249
844.5	0.255201	12.9548	0.047263	0.591536	BDL	BDL	0.0266692	21.1624	BDL	0.578446	0.389167
845	0.0370932	12.4904	0.673749	3.35427	BDL	0.0845845	0.139857	19.3757	0.0329253	0.595174	0.629145
846.5	0.0919912	12.804	0.120301	1.01297	BDL	BDL	0.0266692	21.2196	BDL	0.607953	0.503526
847.5	0.00363513	12.0562	0.0400121	4.57747	BDL	BDL	0.0258848	20.2476	BDL	0.534534	0.222631
848.5	0.0645422	12.9307	0.0324966	0.470234	BDL	BDL	0.0274536	21.5698	BDL	0.612599	0.253546
849.7	0.0519305	12.8644	0.111304	0.46329	BDL	0.00378868	0.0274536	21.7271	0.00507789	0.629637	0.258582
850.8	0.051337	13.0332	0.0588009	0.15889	BDL	BDL	0.0274536	21.7056	BDL	0.627779	0.259352
851.7	0.060091	10.3735	1.05958	8.20569	BDL	0.204613	0.658651	17.9677	0.0477213	0.813185	0.814146
852.1	0.140954	12.8704	0.043717	0.895108	BDL	BDL	0.0274536	21.4269	BDL	0.639396	0.280335
853.3	0.142438	11.833	0.858462	3.525	BDL	0.0592732	0.49393	20.0046	0.0384289	0.595096	0.412319
854.2	0.189917	11.3144	1.11198	7.56223	BDL	0.170651	0.376977	17.6532	0.0413725	0.591921	0.999497
855.8	0.0132794	12.213	0.609709	1.44874	0.233533	0.27546	0.0974211	20.7408	0.0312287	0.747975	1.33593
856.4	0.146147	12.6412	0.0554666	2.01129	BDL	0.00914329	0.0266692	21.0481	BDL	0.656976	0.26096
857.4	0.196594	12.9488	0.0403826	0.47807	BDL	BDL	0.0274536	21.434	BDL	0.651477	0.28677
858	0.167661	12.2251	0.383397	1.12319	BDL	0.41291	0.0549072	20.7837	0.0144423	0.857329	1.34712
858.2	0.129826	10.4821	0.934675	9.15495	BDL	1.06612	0.217511	16.5669	0.0348797	0.65171	2.06824
858.8	0.199561	11.4893	0.277068	5.34771	BDL	0.329807	0.11005	19.3185	0.011061	0.714131	0.830233
859.5	0.192143	12.605	0.0435053	1.82653	BDL	0.0132444	0.0266692	20.7622	BDL	0.677577	0.490656
860.9	0.161726	12.6653	0.0543551	0.39818	BDL	0.00308381	0.0274536	21.4912	BDL	0.743406	0.59788
861.9	0.158759	10.7293	1.51792	6.30398	BDL	0.185429	1.13501	18.1321	0.0361507	0.764471	0.940045
862.6	0.18695	12.9066	0.052291	0.2965	BDL	BDL	0.0305912	21.5627	BDL	0.729698	0.263339
863.4	0.0954037	1.77134	9.28853	36.1229	0.0988075	0.0259801	8.80869	0.971286	1.33752	0.0263394	1.10651
864.5	0.250008	11.1515	0.567368	14.927	BDL	0.657612	0.206451	19.3614	0.0256412	0.822478	1.55065
866.3	0.169145	4.90389	0.170105	21.7629	BDL	0.0290158	0.0292577	7.69024	0.0033273	0.308468	0.150449
867.5	0.298971	12.8704	0.067322	0.854334	BDL	0.107132	0.028238	22.0916	BDL	0.885984	0.467574
868.3	0.438442	12.8463	0.677454	2.63627	BDL	0.161319	0.508049	19.8331	0.0435247	0.623984	0.49807
869.8	0.193627	10.856	0.149516	2.51713	BDL	0.101605	0.0496518	20.4763	0.00336328	1.11523	2.72501
870.8	0.241848	10.2046	0.192069	8.85552	BDL	0.496613	0.0309834	15.2947	0.00588124	0.454067	0.520732
871.9	0.365739	13.0573	0.0692274	0.317206	BDL	BDL	0.0266692	21.2196	BDL	0.728459	0.253546
873.4	0.405058	12.3939	0.238803	1.36655	BDL	0.120589	0.133974	20.948	0.0236628	0.72358	0.393224
874.5	0.515596	12.7136	0.0668457	0.549042	BDL	0.00330809	0.0274536	21.8414	BDL	0.746349	0.296142
875.6	0.475535	12.6472	0.103788	1.48824	BDL	0.0497414	0.0290224	20.8837	0.00318942	0.714673	0.203606
876.7	0.315292	12.5145	0.204507	1.82143	BDL	0.021875	0.0491027	20.5835	0.0130874	0.712505	0.296981
877.6	0.396155	12.7679	0.0849993	0.72628	BDL	0.00645998	0.0266692	21.1624	0.00438245	0.692756	0.333982
878.8	0.339032	9.53518	0.790716	11.3975	BDL	0.435338	0.363643	13.9797	0.0327455	0.493642	0.668873
879.8	0.595717	12.0682	0.11522	3.35618	BDL	0.0422922	0.0496518	20.1833	0.00549155	0.778334	0.275649
881	0.460698	6.38091	5.38259	17.8384	0.0273204	2.29043	4.34787	8.6408	0.749992	0.318459	4.39667
