# Supplementary material for: Anomalous fractionation of mercury isotopes in the Late Archean atmosphere
Source: Nat Commun. 2020 Apr 6;11:1709. doi: 10.1038/s41467-020-15495-3 (PMC7136252; doi:10.1038/s41467-020-15495-3)
Supplement: Supplementary file 6 — Supplementary Data 3 [file 41467_2020_15495_MOESM6_ESM.xlsx]

## Sheet: Trace Element Data
Supplementary Data 3. Trace element data.
Depth	47Ti	51V	52Cr	55Mn	56Fe	59Co	60Ni	65Cu	66Zn	75As	82Se	85Rb	88Sr	90Zr
m	Wt. %	ppm	ppm	Wt. %	Wt. %	ppm	ppm	ppm	ppm	ppm	ppm	ppm	ppm	ppm
800.18	0.036	20.96	12.98	128.6	1.093	2.491	15.65	16.71	11.68	5.822	0.442	3.271	30.93	5.571
800.7	0.022	8.866	5.049	78.75	0.652	1.974	6.411	11.41	-2.373	1.004	0.06	2.044	25.89	5.847
801.32	0.01	16.57	13.18	109.9	1.142	0.671	6.423	16.93	0.737	0.744	0.391	0.155	18.33	1.326
801.79	0.005	14.77	9.88	128.2	1.329	0.764	5.384	13.33	58.97	1.756	0.656	0.052	22.42	1.424
802.13	0.006	11.22	10.35	123	1.538	1.298	7.277	12.95	14.74	1.783	0.543	0.501	29.55	4.872
802.97	0.018	13.2	11.47	133.9	1.393	1.419	7.911	12.66	18.45	2.933	0.532	0.291	34.23	9.301
803.85	0.097	33.06	26.94	120.3	1.224	5.387	20.44	20.06	27.93	4.881	0.605	3.522	37.61	11.42
806.41	0.046	22.12	17.4	116.5	1.001	3.829	16.02	20.68	9.394	4.908	0.487	4.54	34.1	5.196
807.73	0.048	25.61	17.32	118.2	0.955	3.119	14.52	18.23	13.01	3.957	0.532	5.909	32.31	5.897
808.95	0.01	15.1	9.779	124.3	0.971	1.206	6.006	18.27	17.51	1.413	0.525	0.264	24.25	1.026
810.18	0.022	18.73	13.38	127	1.182	1.622	7.459	14.18	13.64	2.068	0.413	0.767	18.84	3.159
815.21	0.278	56.56	33.56	103.7	1.476	15.64	69.53	37.64	51.06	11.6	0.384	32.17	25.85	34.41
817.47	0.007	12.92	10.3	41.33	0.698	3.615	18.74	6.316	21.44	2.626	0.016	0.554	9.577	0.872
817.87	1.932	319.6	214	1.713	0.581	62.61	138.8	126.1	2.91	3.355	-0.034	169.9	5.734	101.6
820.25	0.036	20.07	16.74	117.5	1.092	3.365	11.91	19.41	15.99	2.445	0.514	4.498	32.37	6.567
822.75	0.029	16.38	20.79	116.5	1.18	2.44	63.97	18.78	17.91	4.342	0.496	2.871	24.43	6.811
824.5	0.008	14.15	11.55	119.6	1.189	0.765	7.216	19.24	12.6	1.465	0.437	0.168	17.51	1.809
826.28	0.03	20.89	16.34	89.01	1.167	3.137	16.05	14.7	12.89	8.163	0.172	5.466	19.67	3.984
827.87	0.059	29.5	21.43	135.2	2.087	5.541	23.23	27.33	14.25	3.474	0.487	6.061	33.79	7.625
829.22	0.504	120.9	287.4	6.342	2.812	8.512	96.99	23.36	35.02	2.446	-0.007	188.1	36.48	71.2
830.2	0.549	153.2	394.4	3.037	3.799	15.57	103.8	29.8	49.97	2.331	-0.076	221.8	16.68	80.59
830.53	0.543	160	460.7	2.322	3.885	18.66	143.6	42.16	42.69	2.529	-0.013	217.5	15.29	83.88
831.14	0.471	159.3	452.3	2.15	3.771	13.48	166.5	36.36	60.74	1.292	-0.025	215.7	15.39	74.57
831.45	0.495	160	471.4	2.089	3.705	14.43	147.9	35.41	53.52	2.523	-0.031	210	14.56	77.35
831.9	0.498	155.9	450.5	1.938	4.482	21.09	162	40.24	44.64	7.686	-0.021	200.4	13.39	80.08
832.28	0.516	157.6	477.1	2.033	3.78	16.56	161.9	35.43	62.92	3.745	-0.041	204.1	14.52	89
832.65	0.537	154.2	480.3	1.932	3.489	9.568	188.2	33.55	63.84	0.254	-0.036	205.5	14.4	92.58
833.08	0.387	116.5	361.9	1.456	3.025	17.06	121.3	31.79	45.63	3.064	-0.098	182.3	13.47	78.68
833.58	0.528	161.9	512.3	1.968	3.686	15.06	166	37.24	64.25	4.866	-0.038	204.8	14.18	81.17
833.9	0.51	163.6	507.5	2.068	3.955	17.37	191.6	35.93	65.09	3.028	-0.037	208.2	14.54	77.53
834.05	0.452	146.9	458.9	1.958	3.521	10.55	128.3	28.64	30.21	1.35	-0.048	199.2	13.44	72.61
834.49	0.482	164.3	515.4	2.237	3.925	10.71	129.3	37.53	37.84	0.975	-0.044	214.6	14.23	74.29
834.93	0.501	170.1	484.4	2.018	3.906	17.87	163.5	43.08	86.62	2.196	-0.04	209.7	14.35	76.78
835.05	0.511	160	491.7	2.118	3.967	20.39	144	38.22	77.93	2.115	-0.046	210.9	14.41	81.23
835.34	0.603	166.5	510.6	1.746	3.941	18.91	153.3	40.15	79.49	3.305	-0.083	213.9	14.42	84.86
835.88	0.535	158.7	493.4	1.828	3.648	24.96	191.7	43.76	51.53	2.181	-0.055	207	14.27	90.76
836.06	0.478	160.8	516.5	1.868	3.303	11.46	184.7	34	37.12	1.689	-0.047	208.2	13.95	77.17
836.45	0.495	155.6	505.8	1.725	3.1	10.94	129.3	41.74	70.26	2.931	-0.072	207.5	14.04	78.28
836.9	0.481	143.9	424.4	1.601	3.906	40.64	185.1	50.07	94.34	6.269	-0.048	197.5	12.56	69.79
837.04	0.53	154.6	451.2	1.588	3.533	26.94	123.4	33.99	94.41	3.281	-0.153	214.9	26.67	76.21
837.3	0.484	144.2	414.5	3.75	3.64	23.82	115.7	28.39	58.46	2.847	-0.097	205.2	26.37	71.34
837.79	0.37	110.2	314	16.28	3.752	18.58	105.9	27.54	16.68	6.509	-0.052	166.6	40.69	62.4
838.08	0.359	95.48	237.2	27.46	3.873	14.74	85	31.57	10.74	10.48	-0.071	146.2	50.55	60.68
838.58	0.275	65.29	147.5	30.89	2.199	5.05	46.47	10.53	38.38	0.972	-0.113	112.4	48.34	50.07
838.78	0.042	22.78	18.64	135.1	2.94	2.896	18.52	20.4	20.26	3.817	0.319	6.339	41.52	11.63
839	0.009	15.06	8.335	120.6	1.121	1.778	7.22	12.58	2.512	2.28	0.411	0.531	15.6	1.072
839.5	0.002	13.51	10.6	129.2	2.57	0.994	8.121	10.89	11.95	1.537	0.418	0.15	40.26	3.951
840	0.017	24.37	8.631	114.1	1.645	0.633	4.212	16.82	-20.84	-0.178	0.015	2.551	36.11	3.76
840.5	0.015	23.34	9.082	128	1.761	0.85	4.684	14.58	-19.08	1.372	0.038	2.336	27.58	3.231
841	0	22.5	7.739	139	2.036	0.811	4.731	13.04	-20.75	1.373	0.103	0.07	39.85	1.302
841.5	0.011	11.01	11.18	102.7	1.346	1.559	5.935	12.16	-0.029	0.93	0.215	2.024	26.75	2.461
842.5	0.005	13.57	6.068	114.2	1.964	0.843	4.683	13.6	4.932	1.073	0.506	0.334	31.47	4.35
843.5	0.002	18.06	6.433	112.7	1.204	0.44	3.544	8.877	-21.79	1.112	0.045	0.159	17.87	6.202
843.5	0.013	8.768	3.831	102.8	1.267	0.74	6.148	8.473	-21.75	1.531	0.002	0.65	24.64	4.304
844	0.566	165.2	481.3	1.579	3.805	32.24	191.2	38	71.75	2.776	-0.073	218.1	14.28	82.08
844.5	0.003	11.3	13.29	107.2	1.616	0.684	7.677	14.77	4.192	1.24	0.517	0.141	25.92	4.101
845	0.082	42	29.73	119.8	1.896	5.779	33.68	21.73	-6.074	5.917	0.014	8.383	63.16	13.94
846.5	0.007	14.43	11.95	115.6	1.933	0.784	6.084	13.35	0.387	2.616	0.412	1.344	33.07	3.364
847.5	0	27.64	7.133	110.3	0.825	0.409	3.455	10.59	-16.46	1.573	0.024	0.044	30.46	1.057
848.5	-0.001	24.92	8.044	130.9	1.135	0.392	3.515	10.07	-15.87	0.605	0.059	0.016	21.03	0.805
849.7	0.014	14.26	13.6	115.4	1.262	0.989	7.298	13.2	3.997	1.805	0.475	0.155	29.92	2.376
850.8	0.004	24.41	15.74	168.9	1.414	0.806	18.76	25.14	-12.36	1.979	0.131	0.126	34.45	1.304
851.5	0.523	153.4	431	1.449	4.418	53.69	196.1	48.08	127.4	5.207	0.108	217	13.12	73.43
851.7	0.006	14.42	12.17	125.7	1.466	1.227	9.24	12.23	0.581	2.38	0.485	0.414	28.85	1.253
852.1	0	22	10.83	137.6	1.18	0.455	5.743	18.14	-19.93	-0.094	0.048	0.027	26.19	0.696
853.3	0.106	37.55	29.6	118.8	1.368	3.223	12.88	29.89	-16.85	3.146	0.008	18.87	20.06	22.81
854.2	0.116	44.14	41.15	100.2	2.956	12.41	58.52	37.05	16.6	15.18	0.159	20.76	39.97	16.56
855.8	0.089	41.98	29.91	150.8	3.492	6.555	35.5	32.87	40	16	0.062	7.644	36.19	15.89
856.4	0.001	20.32	6.691	112.9	0.838	0.396	2.585	10.52	-19.47	0.849	-0.004	0.247	16.43	1.82
857.4	0.001	21.44	8.152	116.9	0.911	0.403	3.801	12.01	-22.94	2.389	0.03	0.009	14.85	1.193
858	0.03	30.05	22.52	150.7	2.971	3.996	22.32	12.76	-8.384	17.3	0.005	3.783	32.7	5.161
858.2	0.112	38.73	39.83	116.5	5.6	12.56	57.83	26.48	14.02	20.35	0.131	19.55	31.85	18.35
858.8	0.027	30.92	13.1	127.3	2.116	3.144	14.94	15.47	-10.81	7.994	-0.021	5.654	25.06	4.284
859.5	0.002	10.53	12.47	108.1	1.666	0.675	6.606	5.023	0.113	1.498	0.24	0.07	11.55	0.957
860.9	0	18.82	20.35	120.1	1.562	0.358	50.99	10.69	-15.72	-0.093	-0.042	0.046	12.7	0.712
861.6	0.097	134.4	30.76	145.7	2.602	9.132	32.98	32.1	-10.92	2.659	-0.042	35.9	26.53	14.69
862.6	0.001	15.21	6.39	120.6	0.907	0.336	3.572	21.83	-18.2	2.838	-0.03	0.143	18.24	6.049
863.4	2.242	407.2	174.8	2.294	1.492	55.06	91.65	93.16	-4.128	5.78	-0.075	161.4	9.433	147.6
864.5	0.013	21.61	11.13	70.18	0.622	1.588	4.217	12.95	-19.29	1.316	-0.083	0.699	11.31	6.86
866.3	0.001	17.88	6.127	138.5	1.487	0.604	5.687	9.528	-17.52	1.688	-0.006	0.406	13.53	2.723
867.5	0.105	37.11	34.58	118.5	1.563	4.109	17.7	21.24	-20.26	1.221	0.01	12.96	14.55	9.482
868.3	0.063	30.53	15.11	156.2	4.129	7.301	26.83	34.88	-7.963	8.687	0.009	10.4	31.31	9.11
869.8	0.009	17.3	8.668	195.8	6.175	1.054	6.977	7.711	-20.5	2.544	-0.005	1.485	20.07	2.654
870.8	0.025	13.74	12.16	130	2.92	9.881	29.32	17.42	14.39	6.96	0.596	0.711	24.05	9.598
871.9	0.003	18.43	5.096	124.5	0.967	0.542	2.713	10.94	-19.4	2.706	0.044	0.036	14.07	1.667
873.4	0.06	27.67	13.77	120.5	1.13	4.028	14.77	24.48	-14.45	1.608	-0.01	2.945	23.1	4.641
874.5	0.005	20.02	5.028	118.5	0.924	0.581	4.206	8.2	-10.32	2.51	0.051	0.118	13.81	1.67
875.6	0.006	19.84	6.458	117.1	0.806	1.194	5.26	8.79	-15.43	0.836	0.008	0.423	14.01	1.478
876.7	0.033	15.94	13.9	103.3	1.569	3.283	14.88	20.45	15.28	2.14	0.47	0.969	17.6	11.72
877.6	0.011	22.4	12.55	110.4	1.551	1.471	7.371	8.595	13.04	0.481	0.525	0.081	17.17	4.083
878.8	0.146	50.72	43.27	141.1	3.417	15.87	50.82	46.06	6.737	5.791	0.34	17.86	23.57	9.784
881	1.731	296.6	87.57	42.05	8.997	101.1	274.2	65.72	25.81	13.4	0.145	115.1	19.84	110.4
881.5	0.013	14.09	12.14	148.1	1.448	1.404	8.938	13.58	5.761	2.105	0.462	0.581	15.19	7.799
Provisional trace element data determined via fusion ICP-MS at the University of St. Andrews.
